# Supplementary material for: Coordinated regulation of Rel expression by MAP3K4, CBP, and HDAC6 controls phenotypic switching
Source: Commun Biol. 2020 Aug 28;3:475. doi: 10.1038/s42003-020-01200-z (PMC7455715; doi:10.1038/s42003-020-01200-z)
Supplement: Supplementary file 7 — Supplementary Data 1 [file 42003_2020_1200_MOESM7_ESM.xlsx]

## Sheet: Sheet1
One hundred eighty-three genes whose expression is co-regulated by MAP3K4, CBP, HDAC6, and H2BK5Ac
2610008E11Rik
2810417H13Rik
4933405L10Rik
AI317395
Abi2
Actc1
Ankrd1
Anxa6
Ap1s2
Apof
Atl1
Atp10d
Atp1b1
Atp2a1
Atrnl1
B2m
B3galt2
B4galnt3
BC051142
Bcam
Best3
Btn2a2
C2cd2l
Cadm1
Ccdc122
Ccnd1
Cd160
Cd24a
Cdc42ep2
Cdkl2
Cdkn2b
Cgn
Chst8
Clip3
Col5a2
Crebl2
Crlf1
Crygn
Cstf2t
Ctf1
Cxcl10
D030018L15Rik
Dact3
Ddr1
Dhrs11
Dnajb7
Dnmt3l
Dppa1
Dsg2
Dysf
E330021D16Rik
Echdc1
Egfr
Ehbp1l1
Eid1
Ets1
Extl1
F8a
Fam43a
Fbxo25
Fmn2
Fn1
Frzb
Gli1
Gpha2
Gpr21
Gpr75
Gpx8
Grem2
Grin3b
Hdgfrp3
Hist2h2be
Hivep2
Hmx2
Hoxa1
Hrc
Hspb2
Id2
Igf1r
Il24
Il25
Il34
Itsn2
Izumo1
Katnal2
Kbtbd3
Kbtbd7
Kctd1
Klhdc8a
Krt15
Krt20
Krt75
Krt86
Laptm5
Lcn9
Lemd1
Lhx6
Lrrc10
Lrrc23
Lrrc52
Lrrtm2
Lsp1
Lztfl1
Malat1
Mas1
Mfge8
Minpp1
Mkrn3
Msc
Mtnr1a
Muc1
Mybpc2
Mylk2
Nacc1
Napepld
Nbeal1
Neu2
Nphp1
Nuak2
Nwd1
Padi2
Parva
Patl2
Pcdhgc3
Pcolce
Pcp4l1
Peli3
Pgam2
Pim1
Pipox
Pkd2l1
Pla1a
Pla2g7
Plag1
Plcb2
Plcxd2
Plekha1
Podnl1
Pou6f1
Ppp1r3b
Rabgap1l
Ranbp6
Rel
Rfx3
Rhobtb3
Rln3
Rnf122
Rnf186
Rnu73b
Rorc
Rtn4rl2
Runx1
Runx1t1
S100a11
Scg5
Sdc4
Sertad2
Sh3d19
Sh3rf2
Slamf9
Slc18a2
Spata20
Suox
Sv2a
Syt8
Tbc1d8b
Tlx1
Tm6sf1
Tmem171
Tnni2
Trim54
Tspyl4
Vamp5
Vps13a
Vtcn1
Wfdc13
Wfdc3
Zc3h6
Zfp273
Zfp672
Zfp784
Zfp810
Zfp819
