# Supplementary material for: Coordinated regulation of Rel expression by MAP3K4, CBP, and HDAC6 controls phenotypic switching
Source: Commun Biol. 2020 Aug 28;3:475. doi: 10.1038/s42003-020-01200-z (PMC7455715; doi:10.1038/s42003-020-01200-z)
Supplement: Supplementary file 8 — Supplementary Data 2 [file 42003_2020_1200_MOESM8_ESM.xlsx]

## Sheet: Sheet1
Expression of inflammatory cytokines and their receptors based on RNA seq data
Gene Name	TSWT	TSWTCBPsh	TSKI4	TSKI4H6sh
Tnf	0.503473	0.201222	0.0325375	0
Tnfaip1	9.31188	20.5854	17.9973	19.9188
Tnfaip2	3.99433	1.94216	6.11774	4.02585
Tnfaip3	0.247428	0.387949	0.680819	0.87402
Tnfaip6	0.0402141	0	0.0155933	0
Tnfaip8	0.555961	0.365631	0.734512	1.00926
Tnfaip8l1	3.4831	3.19544	2.65636	2.96017
Tnfaip8l2	1.01127	0.852431	1.04567	0.697391
Tnfaip8l3	0	0	0.0299601	0.0251195
Tnfrsf10b	15.2669	18.565	18.1337	18.4276
Tnfrsf11a	0.0919178	0.159804	0.599227	0.62101
Tnfrsf11b	0	0	0	0
Tnfrsf12a	23.529	27.8089	13.7476	25.2757	Receptor for TWEAK
Tnfrsf13b	0	0.0581457	0.13163	0.0492691
Tnfrsf13c	0.0170466	0.179863	0.125589	0.0831297
Tnfrsf14	0	0.0142402	0	0
Tnfrsf17	0.0421877	0	0	0
Tnfrsf18	0	0.0216406	0.0437409	0.0183369
Tnfrsf19	0.0215928	0.0966555	0.45492	0.27495
Tnfrsf1a	13.8275	10.2658	22.6663	1.01384	TNFR
Tnfrsf1b	1.07165	2.39707	9.73204	4.10618
Tnfrsf21	23.5352	21.1015	27.8962	37.2863
Tnfrsf22	0.970258	1.22004	1.98229	1.56394
Tnfrsf23	0.763681	1.34435	1.06671	0.705337
Tnfrsf25	0.0302003	0.0434522	0.105393	0.0736375
Tnfrsf26	0.0106846	0.00512434	0.00828604	0.0086841
Tnfrsf4	0.151134	0.144968	0.107439	0.14331
Tnfrsf8	0.0397606	0	0.042398	0.0161581
Tnfrsf9	0.0505261	0.0484647	0.0440816	0.0513326
Tnfsf10	0.352579	0.281829	0.696233	0.557211	TRAIL
Tnfsf11	0.0768851	0.22862	0.393528	0.462425
Tnfsf12	0.272341	1.0558	3.07125	1.71546	TWEAK
Tnfsf13	0.063011	0.251835	0.667833	0.392636	TALL2
Tnfsf13b	0.00500626	0.0360151	0.0407654	0.0162757
Tnfsf13os	0.0310036	0.0446081	0.168306	0.0503975
Tnfsf14	0	0	0	0
Tnfsf15	0.113001	0.0886831	0.0557667	0.083494
Tnfsf18	0	0	0	0
Tnfsf4	0	0	0	0
Tnfsf8	0	0	0	0
Tnfsf9	6.12185	6.24748	4.10806	4.29406
Tnfsfm13	0.0615356	0.420554	1.2169	0.725206
Il10	0	0.0125879	0	0
Il10ra	0	0.0377133	0.0533594	0.0479339
Il10rb	1.12864	1.86207	1.99914	1.30627
Il11	1.17914	1.11464	1.21262	1.19449
Il11ra1	2.66851	2.02116	2.13208	2.63766
Il11ra2	3.57329	2.39926	2.62745	3.82932
Il11ra2	3.33507	2.5389	2.59666	4.00143
Il11ra2	3.57329	2.39926	2.62745	3.82932
Il12a	0	0	0	0
Il12b	0	0.00838339	0	0
Il12rb1	0.753961	0.665804	1.0302	1.02133
Il12rb2	0.643435	0.521564	0.657124	0.817592
Il13	0	0	0	0
Il13ra1	0.602073	0.737436	0.811715	1.46804
Il13ra2	0	0	0	0
Il15	0	0	0.0139751	0.0146465
Il15ra	0.00773347	0.0593437	0.107953	0.0377131
Il16	0.0174866	0.0104832	0.0203416	0.0106594
Il17a	0	0	0	0
Il17b	0.0993729	0.119148	0.134864	0
Il17c	0.0478206	0	0	0
Il17d	0.225278	0.135054	0.24022	0.137324
Il17f	0.816214	0.791069	0.778043	0.8016
Il17ra	1.62349	1.74763	1.63305	1.60988
Il17rb	0.0378112	0.0181343	0.0684206	0.0512196
Il17rc	2.08538	3.49435	2.19126	0.680065
Il17rd	1.54347	1.25782	5.43345	4.13062
Il17re	0.39258	0.517073	0.322627	0.519096
Il18	0	0	0	0
Il18bp	0.515745	0.494704	0.495197	0.359299
Il18r1	0.135619	0.0924296	0.116245	0.127631
Il18rap	0	0.0219803	0	0.00413884
Il19	0	0.0143517	0.116033	0
Il1a	0.191597	0.15872	0.0270157	0.0424703
Il1b	0	0	0	0
Il1bos	0.0230758	0.0055336	0.00894781	0.00937766
Il1f10	0	0	0	0
Il1f5	0	0.0110105	0	0
Il1f6	0	0	0	0
Il1f8	0	0	0	0
Il1f9	0.54245	1.08066	0.881804	0.66133
Il1r1	0.0108072	0.176226	0.557343	0.241553
Il1r2	0.342389	0.622269	0.663817	0.20505
Il1rap	0.296614	0.429672	0.796883	0.905275
Il1rapl1	0	0	0	0
Il1rapl2	0	0	0	0
Il1rl1	0.0299243	0.0191356	0.0309422	0.0202679
Il1rl2	0	0.00484149	0.00782868	0
Il1rn	0	0.0268132	0.0192697	0.0100977
Il2	0.931708	1.03784	2.13269	1.68552
Il20	0	0	0.0112413	0
Il20ra	0	0	0	0
Il20rb	0.392388	0.262681	0.310642	0.372074
Il21	0	0.0062712	0	0.00531383
Il21r	0	0.0297656	0.0481308	0.00840717
Il22	0	0	0	0
Il22ra1	0.0133838	0.102702	0.0622759	0.0435118
Il22ra2	0	0	0	0
Il23a	4.25044	4.30757	1.47155	1.52168
Il23r	0	0	0	0
Il24	1.51325	0.45211	0.134669	0.403253
Il25	1.48648	0.464947	0.375909	0.998051
Il27	0.437786	0.403774	0.156696	0.273707
Il27ra	0.0388216	0.0744755	0.0501778	0.031553
Il2ra	0.0301024	0.0461989	0.0443552	0.0440394
Il2rb	0.654327	1.2375	0.105317	0.200685
Il2rg	3.24096	2.14848	1.20085	1.06537
Il3	0	0	0	0
Il31	0	0	0.0110366	0
Il31ra	0	0	0	0
Il33	0.0119137	0.00571383	0.0184785	0.0193662
Il34	0.175513	0.109429	0.0204169	0.0570606
Il3ra	1.40591	1.85721	4.11253	3.48817
Il4	0.224176	0.201591	0.325972	0.273305
Il4i1	1.73601	1.85514	2.01617	1.6507
Il4ra	0.297887	1.06601	2.27683	1.97881
Il5	0	0	0	0
Il5ra	0.125029	0.341334	2.05484	1.24289
Il6	0	0	0	0
Il6ra	0.648511	2.2745	1.01049	1.2676
Il6st	2.79116	2.64609	2.98741	2.8376
Il7	0	0.00291139	0.00235386	0
Il7r	0	0.0257016	0.0166237	0.00871117
Il9	0	0	0	0.052137
Il9r	0.0556022	0.0333336	0.0269501	0.0282448
Ildr1	8.77183	1.25902	6.83991	3.34357
Ildr2	0	0	0.0210058	0.0270953
Ilf2	12.6472	13.2171	11.581	12.735
Ilf3	30.3256	26.9551	31.2301	29.2093
Ilk	20.512	21.2256	16.8013	21.0813
