# Supplementary material for: Coordinated regulation of Rel expression by MAP3K4, CBP, and HDAC6 controls phenotypic switching
Source: Commun Biol. 2020 Aug 28;3:475. doi: 10.1038/s42003-020-01200-z (PMC7455715; doi:10.1038/s42003-020-01200-z)
Supplement: Supplementary file 9 — Supplementary Data 3 [file 42003_2020_1200_MOESM9_ESM.xlsx]

## Sheet: Fig 2a
	Fig 2a
	Relative Gene Expression
		TSWT							TSKI4
		Exp1	Exp2	Exp3	Exp4	Exp5	Average	SEM	Exp1	Exp2	Exp3	Exp4	Exp5	Average	SEM
	Rel	1	1	1	1	1	1	0	0.37887	0.29456	0.19862	0.23026	0.3747	0.295402	0.0366511
	RelA	1	1	1	1	1	1	0	0.79418	0.95671	0.76861	1.05312	1.12463	0.93945	0.0699286
	RelB	1	1	1	1	1	1	0	0.84188	0.84262	0.65428	1.41355	1.26854	1.00417	0.143587
	NFKB1	1	1	1	1	1	1	0	0.8333	1.0618	1.56121	1.69147	1.05756	1.24107	0.163927
	NFKB2	1	1	1	1	1	1	0	0.81573	1.08028	0.5543	1.07223	0.8259	0.869688	0.0973834
	Statistics
			p-value
		Rel	5.55767e-08
		RelA	0.411768
		RelB	0.977521
		NFKB1	0.179607
		NFKB2	0.217638

## Sheet: Fig 2c-2e
Fig 2c	Cytoplasmic relative expression
Cytoplasmin
	TSWT					TSKI4						Statistics
	Exp1	Exp2	EXP3	Average	SEM	Exp1	Exp2	EXP3	Average	SEM		p-value
c-rel	1	1	1	1	0	0.361593	0.34247	0.168288	0.290784	0.0614961		0.000322824
rela	1	1	1	1	0	1.01817	0.649841	1.67496	1.11432	0.299807		0.722352
relb	1	1	1	1	0	0.747868	0.943979	1.16495	0.952266	0.120472		0.712165
NFKB1 p50	1	1	1	1	0	0.755157	1.06	1.61027	1.14181	0.250216		0.601173
NFKB2 p52	1	1	1	1	0	0.150467	0.310389	0.349336	0.270064	0.0608464		0.000276755
Fig 2d
Nuclear relative expression
Nuclear	TSWT					TSKI4						Statistics
	Exp1	Exp2	EXP3	Average	SEM	Exp1	Exp2	EXP3	Average	SEM		p-value
c-rel	1	1	1	1	0	0.168288	0.179013	0.330197	0.225833	0.0522737		0.000121021
rela	1	1	1	1	0	1.0412	0.52021	0.870941	0.810785	0.153376		0.284861
relb	1	1	1	1	0	1.16495	0.400888	0.640428	0.735422	0.225622		0.306001
NFKB1 p50	1	1	1	1	0	1.61027	0.665594	0.578483	0.951449	0.330369		0.890274
NFKB2 p52	1	1	1	1	0	0.349336	0.140887	0.108669	0.199631	0.0754283		0.000446519
Fig 2e
	TSWT					TSKI4
	Exp1	Exp2	EXP3	Average	SEM	Exp1	Exp2	EXP3	Average	SEM	p-value
	1	1	1	1	0	0.437538	0.505536	0.256404	0.399826	0.074349	0.00128575

## Sheet: Fig 2f-g
	Fif 2f-g
Relative expression		TSWT				TDIFF				TINV
		Exp1	Exp2	Average	range	Exp1	Exp2	Average	range	Exp1	Exp2	Average	range
	Rel	1	1	1	0	0.88827	0.70526	0.796765	0.091505	1.30013	0.85771	1.07892	0.22121
	RelA	1	1	1	0	1.18786	1.66507	1.42646	0.238605	1.63347	2.52555	2.07951	0.44604
	RelB	1	1	1	0	1.16358	0.82593	0.994755	0.168825	2.3074	1.71423	2.01082	0.296585
	NFKB1	1	1	1	0	0.54203	0.68017	0.6111	0.06907	0.69542	0.77689	0.736155	0.040735
	NFKB2	1	1	1	0	0.5949	1.55975	1.07733	0.482425	1.57772	2.44574	2.01173	0.43401

## Sheet: Fig 3a, d-g
			Fig3a, d-g								minus						Plus						Dox	Statistics
				Relative Expression	TSWT						TSKI4R						TSKI4R							p-value
					Exp1	Exp2	Exp3	Exp4	Average	SEM	Exp1	Exp2	Exp3	Exp4	Average	SEM	Exp1	Exp2	Exp3	Exp4	Average	SEM		TSWT vs TSKI4	TSKI4 vs TSKI4R
				Human REL	N/A	N/A	N/A	N/A	N/A	N/A	1	1	1	1	1	0	25.5218	24.0092	10.0631	10.6548	17.5622	4.17201		N/A	0.0074
				Cldn6	1	1	1	1	1	0	0.11843	0.12622	0.26509	0.10427	0.153502	0.0374722	0.51829	0.29943	0.56559	0.35028	0.433397	0.0642504		4.92583e-07	0.00936461
				Krt8	1	1	1		1	0	0.43803	0.66357	0.41435		0.505317	0.0794214	0.94688	0.69156	0.91067		0.849703	0.0797596		0.0033839	0.037672
				Krt18	1	1	1		1	0	0.41482	0.58977	0.44276		0.48245	0.0542628	0.87994	0.67199	0.96947		0.840467	0.0881139		0.0006748	0.0258248
				Vim	1	1	1	1	1	0	263.104	287.716	264.232	440.673	313.931	42.6265	74.4605	48.6939	19.5279	81.7565	56.1097	14.1059		0.00032673	0.001213
				Cdh2	1	1	1	1	1	0	1.75823	2.38483	0.78438	1.38324	1.57767	0.335562	0.50473	0.60381	0.27793	0.31049	0.42424	0.078033		0.1359	0.0155
				Snai2	1	1	1		1	0	6.95099	6.5484	3.80626		5.76855	0.988004	1.40759	1.38241	1.10458		1.29819	0.0970792		0.00848315	0.0107981
				Twist1	1	1	1		1	0	1.84288	2.96435	2.27499		2.36074	0.326567	0.86706	0.66584	0.39024		0.641047	0.138203		0.0140676	0.00834201
				Zeb1	1	1	1		1	0	6.95229	6.58142	3.60398		5.71256	1.05971	1.7844	0.85064	1.19932		1.27812	0.272418		0.0112727	0.0154401

## Sheet: Fig 3h
Fig 3h
Exp1					Exp2
	TSWT-1	TSWT-2	TSWT-3					TSWT-1	TSWT-2	TSWT-3
Field no 1	4	7	4				Field no 1	13	6	3
Field no 2	2	10	8				Field no 2	3	10	7
Field no 3	1	25	5				Field no 3	4	3	3
Field no 4	1	10	0				Field no 4	3	0	2
Field no 5	5	10	0	Average			Field no 5	0	2	6	Average
Average	2.6	12.4	3.4	6.13333			Average	4.6	4.2	4.2	4.33333
	TSKI4R-1	TSKI4R-2	TSKI4R-3	minus Dox				TSKI4R-1	TSKI4R-2	TSKI4R-3	minus Dox
Field no 1	61	17	38				Field no 1	38	44	63
Field no 2	55	78	73				Field no 2	57	64	63
Field no 3	32	120	44				Field no 3	49	45	107
Field no 4	58	119	42				Field no 4	43	67	71
Field no 5	44	53	107	Average			Field no 5	41	50	79	Average
Average	50	77.4	60.8	62.7333			Average	45.6	54	76.6	58.7333
	TSKI4R-1	TSKI4R-2	TSKI4R-3	Plus Dox				TSKI4R-1	TSKI4R-2	TSKI4R-3	Plus Dox
Field no 1	38	20	15				Field no 1	4	2	6
Field no 2	30	6	16				Field no 2	14	32	29
Field no 3	5	14	4				Field no 3	11	12	37
Field no 4	10	13	5				Field no 4	6	2	4
Field no 5	44	35	23	Average			Field no 5	0	2	5	Average
Average	25.4	17.6	12.6	18.5333			Average	7	10	16.2	11.0667
					minus				Plus				Dox
	TSWT				TSKI4R				TSKI4R
	Exp1	Exp2	average	range	Exp1	Exp2	average	range	Exp1	Exp2	average	range
Cells/10x field	6.1333	4.333	5.23315	0.90015	62.7333	58.733	60.7331	2.00015	18.533	11.066	14.7995	3.7335

## Sheet: Fig 3i
Fig 3i
Relative Fluorescence						minus					Plus					Dox
	TSWT					TSKI4					TSKI4R
	Exp1	Exp2	EXP3	Average	SEM	Exp1	Exp2	EXP3	Average	SEM	Exp1	Exp2	EXP3	Average	SEM
	1	1	1	1	0	9.77	13.19	8	10.32	1.52325	2.89	7.14	3.4	4.47667	1.33978
Fig 3i statistics
	Table Analyzed	Fig 3i relative						Table Analyzed	Fig 3i relative
	Column B	TSKI4						Column C	TSKI4R
	vs.	vs.						vs.	vs.
	Column A	TSWT						Column B	TSKI4
	Unpaired t test							Unpaired t test
	P value	0.0036						P value	0.045
	P value summary	**						P value summary	*
	Significantly different (P < 0.05)?	Yes						Significantly different (P < 0.05)?	Yes
	One- or two-tailed P value?	Two-tailed						One- or two-tailed P value?	Two-tailed
	t	df	t=6.118 df=4					t	df	t=2.88 df=4
	How big is the difference?							How big is the difference?
	Mean ± SEM of column A	1 ± 0	n=3					Mean ± SEM of column B	10.32 ± 1.523	n=3
	Mean ± SEM of column B	10.32 ± 1.523	n=3					Mean ± SEM of column C	4.477 ± 1.34	n=3
	Difference between means	9.32 ± 1.523						Difference between means	-5.843 ± 2.029
	95% confidence interval	5.091 to 13.55						95% confidence interval	-11.48 to -0.211
	R squared (eta squared)	0.9035						R squared (eta squared)	0.6747
	F test to compare variances							F test to compare variances
	F	DFn	Dfd	Infinity	2	2		F	DFn	Dfd	1.293	2	2
	P value	<0.0001						P value	0.8724
	P value summary	****						P value summary	ns
	Significantly different (P < 0.05)?	Yes						Significantly different (P < 0.05)?	No

## Sheet: Fig 4c-f
	Fig4c-f
																							Statistics	Statistics
	TSWT							TSKI4							TSKI4RB								p-value	p-value
	Exp1	Exp2	Exp3	Exp4	Exp5	Average	SEM	Exp1	Exp2	Exp3	Exp4	Exp5	Average	SEM	Exp1	Exp2	Exp3	Exp4	Exp5	Average	SEM		TSWT vs TSKI4	TSKI4 VS TSKI4RB
Cdh1	1	1	1			1	0	0.42766	0.41678	0.52507			0.456503	0.0344269	1e-05	0.00263	0.06201			0.02155	0.0202441		9.40647e-05	0.00040355
Cldn6	1	1	1	1	1	1	0	0.10863	0.25539	0.24748	0.15716	0.27604	0.20894	0.0323176	0.00739	0.00672	0.00651	0.0204	0.0107	0.010344	0.00262497		8.28554e-09	0.000281631
Vim	1	1	1			1	0	11.0063	23.2906	6.34238			13.5464	5.05468	5039.49	5747.89	4766.45			5184.61	292.46		0.0680549	6.01381e-05
Cdh2	1	1	1			1	0	0.51774	1.63368	1.49017			1.21386	0.350518	41.0519	36.6484	13.9155			30.5386	8.4082		0.5747	0.0252
Snai2	1	1	1			1	0	2.92709	3.38904	3.36808			3.22807	0.150612	9.89318	43.8176	174.539			76.0832	50.1924		0.00012155	0.22027
Twist1	1	1	1			1	0	1.85272	1.17531	2.04411			1.69071	0.263558	2.39811	2.51297	3.88602			2.93237	0.477978		0.0587544	0.0852729
Zeb1	1	1	1			1	0	1.45629	1.24287	0.97299			1.22405	0.139834	16.6537	36.5524	44.1807			32.4623	8.2053		0.184358	0.0189967

## Sheet: Fig 4g
Fig 4g
Exp1						Exp2
	TSKI4-1	TSKI4-2	TSKI4-3				TSKI4-1	TSKI4-2	TSKI4-3
Field no 1	36	58	53			Field no 1	87	74	29
Field no 2	25	71	36			Field no 2	57	43	47
Field no 3	37	27	83			Field no 3	21	59	35
Field no 4	34	49	36			Field no 4	30	20	33
Field no 5	36	38	48	Average		Field no 5	57	18	44	Average
Average	33.6	48.6	51.2	44.4667		Average	50.4	42.8	37.6	43.6
	TSKI4RB-1	TSKI4RB-2	TSKI4RB-3				TSKI4RB-1	TSKI4RB-2	TSKI4RB-3
Field no 1	124	291	386			Field no 1	238	231	367
Field no 2	201	213	322			Field no 2	241	197	278
Field no 3	222	210	338			Field no 3	329	210	242
Field no 4	167	336	378			Field no 4	342	186	280
Field no 5	59	199	330	Average		Field no 5	305	230	265	Average
Average	154.6	249.8	350.8	251.733		Average	291	210.8	286.4	262.733
	TSKI4				TSKI4RB
	Exp1	Exp2	Average	range	Exp1	Exp2	Average	range
Cells/10x field	44.4	43.6	44	0.4	251.7	262.7	257.2	5.5

## Sheet: Fig 4h
Fig 4h
	TSKI4					TSKI4RB
Relative Fluorescence	Exp1	Exp2	EXP3	Average	SEM	Exp1	Exp2	EXP3	Average	SEM
	1	1	1	1	0	1.477	2.89	1.52	1.96233	0.463999
Fig 4h statistics	Table Analyzed	Fig 4h
	Column B	TSKI4RB
	vs.	vs.
	Column A	TSKI4
	Unpaired t test
	P value	0.1067
	P value summary	ns
	Significantly different (P < 0.05)?	No
	One- or two-tailed P value?	Two-tailed
	t	df
	How big is the difference?
	Mean ± SEM of column A	1 ± 0
	Mean ± SEM of column B	1.962 ± 0.464
	Difference between means	0.9623 ± 0.464
	95% confidence interval	-0.3259 to 2.251
	R squared (eta squared)	0.5182
	F test to compare variances
	F	DFn
	P value	<0.0001
	P value summary	****
	Significantly different (P < 0.05)?	Yes

## Sheet: Fig 5a-c
										Fig 5a-c
	Fig 5a
										Relative expression		TSWT					TSCBPsh1					TSCBPsh2
												Exp1	Exp2	Exp3	Average	SEM	Exp1	Exp2	Exp3	Average	SEM	Exp1	Exp2	Exp3	Average	SEM
											CBP	1	1	1	1	0	0.19365	0.18677	0.1567	0.17904	0.0113452	0.14461	0.23452	0.20533	0.19482	0.0264814
											Rel	1	1	1	1	0	0.65712	0.63457	0.69056	0.66075	0.0162645	0.67658	0.72386	0.65793	0.686123	0.0196214
											RelA	1	1	1	1	0	1.39443	1.18878	0.94948	1.17756	0.128568	1.21862	1.21578	0.84422	1.09287	0.124329
											RelB	1	1	1	1	0	1.54108	1.6316	1.84854	1.67374	0.0912227	1.29024	1.50722	1.32889	1.37545	0.066823
											Nfkb1	1	1	1	1	0	1.19294	1.17368	1.57105	1.31256	0.129366	1.09598	0.78455	0.94777	0.942767	0.0899369
											Nfkb2	1	1	1	1	0	1.43665	1.24818	2.22587	1.6369	0.299469	1.06804	1.38291	1.58956	1.34684	0.151626
												Statistics
												p-value
												TSWT vs TSCBPsh1	TSWT vs TSCBPsh2
											CBP	2.18554e-07	6.96978e-06
											Rel	3.12183e-05	8.92903e-05
											RelA	0.239395	0.496584
											RelB	0.00179183	0.00493263
											Nfkb1	0.0730737	0.559127
											Nfkb2	0.100573	0.0840938

[truncated: 6 more sheets: Fig 5e,f, Fig 6a, b, d, Fig 6e,g,h, Fig 7b-d, Fig 7e,f, Fig 7i]
